# Supplementary material for: Native Collagen II Relieves Bone Impairment through Improving Inflammation and Oxidative Stress in Ageing db/db Mice
Source: Molecules. 2021 Aug 15;26(16):4942. doi: 10.3390/molecules26164942 (PMC8400234; doi:10.3390/molecules26164942)
Supplement: Supplementary file 1 [file molecules-26-04942-s001.zip]

Archive with 1 entries (1 files):
- molecules-1295939-Suppl-FC-correction needed.pdf
